# Supplementary material for: Isolation, Identification, and Genomic Analysis of a Novel Reovirus from Healthy Grass Carp and Its Dynamic Proliferation In Vitro and In Vivo
Source: Viruses. 2021 Apr 16;13(4):690. doi: 10.3390/v13040690 (PMC8073260; doi:10.3390/v13040690)
Supplement: Supplementary file 1 [file viruses-13-00690-s001.zip]

Archive with 1 entries (1 files):
- viruses-1150225-supplementary.pdf
